# Supplementary material for: Synthesis and Antibacterial Activity of Manganese-Ferrite/Silver Nanocomposite Combined with Two Essential Oils
Source: Nanomaterials (Basel). 2022 Jun 22;12(13):2137. doi: 10.3390/nano12132137 (PMC9268028; doi:10.3390/nano12132137)
Supplement: Supplementary file 1 [file nanomaterials-12-02137-s001.zip]

Archive with 1 entries (1 files):
- nanomaterials-1758078-supplementary.pdf
